# Supplementary material for: The Antioxidant Power of Bergamot Polyphenolic Fraction Gold Potentiates the Effects of L-Citrulline in Athlete Performance and Vasodilation in a Pilot Study
Source: Nutrients. 2025 Mar 21;17(7):1106. doi: 10.3390/nu17071106 (PMC11990273; doi:10.3390/nu17071106)
Supplement: Supplementary file 1 [file nutrients-17-01106-s001.zip]

Archive with 1 entries (1 files):
- nutrients-3530691-supplementary.pdf
